# Supplementary material for: Intravital imaging of peritubular microcirculation impairment in cisplatin-induced acute kidney injury
Source: JCI Insight. 2025 Apr 8;10(9):e178689. doi: 10.1172/jci.insight.178689 (PMC12128961; doi:10.1172/jci.insight.178689)
Supplement: Supporting data values [file jciinsight-10-178689-s016.xlsx]

## Sheet: Figure1B
Minutes	PBS						Cis24						Cis48						Cis72							Cis96
0	0	0	0	0	0	0	0	0	0	0	0	0	0	0	0	0	0	0	0	0	0	0	0	0	0	0	0	0	0	0	0
1	7.371	5.32	9.422	7.646	6.567	7.661	5.018	5.045	5.753	5.957	8.811	6.722	5.058	6.71	6.762	6.049	8.227	6.343	5.905	6.61	5.793	6.029	8.664	12.554	6.679	7.528	4.649	5.503	6.067	6.188	8.239
2	7.457	16.012	10.323	7.038	6.379	7.12	4.735	5.322	5.712	6.307	7.176	6.708	5.218	6.384	6.702	5.501	8.25	6.9	5.943	6.5	6.387	5.86	9.373	10.841	6.485	6.513	4.653	5.254	4.971	5.892	9.287
3	11.415	30.409	8.971	7.181	6.894	8.445	4.71	7.048	5.745	6.403	7.671	7.758	5.429	6.69	7.179	5.335	8.605	6.598	5.956	7.129	6.129	5.431	9.974	11.551	6.834	6.398	4.614	5.246	4.821	6.24	9.313
4	65.074	33.327	13.474	17.295	7.691	16.302	21.279	49.021	5.757	6.5	6.822	7.696	5.639	7.71	7.055	5.493	8.813	6.387	6.06	7.707	7.329	4.924	8.664	11.359	6.737	7.096	4.339	5.247	4.74	7.539	9.425
5	127.789	48.702	43.748	64.515	29.425	53.7	92.179	104.049	15.734	6.937	7.896	7.905	5.752	7.329	6.991	5.182	9.209	6.38	6.424	21.891	8.529	5.11	8.076	11.164	5.803	7.913	5.085	4.88	4.704	8.043	9.142
6	150.534	91.462	72.108	92.529	100.685	77.11	124.568	116.615	52.718	6.483	26.062	9.329	22.469	6.35	17.131	5.196	11.9	21.072	9.591	53.691	15.297	7.397	6.909	11.914	5.924	11.379	4.77	5.401	5.403	8.906	9.256
7	143.697	112.513	78.03	95.552	128.511	87.596	136.78	103.454	86.322	13.25	79.813	18.997	109.822	7.494	60.329	5.55	52.865	67.366	20.815	80.563	28.545	26.332	7.108	9.438	6.304	16.615	4.685	5.646	4.803	8.863	9.321
8	132.235	110.465	77.722	89.39	120.143	88.114	131.367	90.836	102.395	45.242	116.618	33.396	142.233	18.586	97.253	9.172	98.879	104.93	33.345	96.506	43.258	51.888	7.442	11.232	5.597	21.847	4.45	5.935	4.936	6.109	9.743
9	114.639	96.659	73.823	83.97	99.162	81.926	112.584	79.401	106.591	70.161	121.893	50.819	148.182	49.793	113.799	20.084	98.066	120.84	39.314	103.28	50.296	64.132	7.213	11.365	6.177	26.608	4.821	7.678	7.093	8.871	11.06
10	98.459	84.55	70.634	80.269	79.957	74.745	88.366	78.282	104.796	66.784	114.871	62.886	145.463	83.333	117.071	34.769	87.801	124.614	45.025	101.434	54.172	68.223	6.726	11.57	11.978	31.182	4.913	9.188	9.621	14.981	15.449
11	95.54	81.108	68.398	82.383	71.716	69.001	70.186	81.239	98.432	60.588	108.886	70.202	139.188	103.414	114.182	49.91	84.322	123.672	50.605	95.592	57.397	65.536	6.792	13.93	23.998	36.048	4.562	11.981	14.85	24.333	22.252
12	99.941	81.396	66.552	88.533	75.153	63.155	64.586	82.192	90.314	70.657	101.159	76.829	134.127	109.433	109.748	63.896	81.602	118.971	53.064	88.855	58.197	59.69	7.069	14.868	37.057	38.44	4.821	15.627	20.558	35.893	28.643
13	107.923	84.003	65.844	84.497	83.285	60.571	70.593	82.568	82.161	80.187	89.605	82.046	128.337	110.643	102.16	75.843	80.251	110.793	53.47	85.659	57.499	52.592	6.222	19.246	49.678	38.83	4.24	19.199	27.336	48.655	34.518
14	110.681	84.563	67.457	86.06	83.433	61.363	79.371	81.625	75.937	74.679	83.153	88.859	119.255	107.775	95.799	84.799	77.835	102.119	52.577	85.474	55.583	47.633	6.549	21.843	58.63	37.335	5.01	21.069	32.656	58.328	40.034
15	114.116	81.614	69.517	87.607	81.439	61.061	87.013	80.899	72.459	67.805	85.253	99.862	103.54	103.178	87.167	90.248	77.598	96.576	51.339	86.621	54.512	42.482	6.237	25.687	62.697	36.669	6.217	22.738	37.776	64.852	44.051
16	111.493	81.807	67.167	84.471	76.885	60.653	89.342	82.181	73.106	60.479	89.034	98.641	89.837	96.429	82.963	92.261	83.126	94.011	48.942	88.569	52.303	39.975	6.561	29.713	65.126	36.52	7.748	25.065	39.285	69.733	46.97
17	109.661	82.347	66.073	81.967	73.8	58.876	85.909	84.583	74.811	57.52	95.311	82.98	79.596	91.828	81.544	91.92	84.948	95.168	51.544	92.328	50.882	41.371	7.143	32.51	65.065	34.445	10.743	28.304	40.958	77.421	48.273
18	107.314	83.864	67.252	82.51	72.444	56.314	82.767	84.426	76.404	53.964	99.371	81.425	74.927	87.05	84.648	89.757	85.58	97.478	51.047	91.715	50.884	43.465	8.57	35.905	63.844	33.176	14.264	30.569	42.204	79.165	48.22
19	107.448	84.739	69.465	83.562	71.958	55.299	84.91	83.555	76.34	52.914	100.026	89.049	74.469	81.881	84.855	87.168	85.992	97.835	50.957	92.081	51.211	44.755	10.265	36.549	61.463	34.74	17.376	33.238	44.441	78.327	48.333
20	111.57	81.68	72.183	79.07	71.643	54.196	86.159	84.691	76.755	52.023	101.303	95.309	75.152	82.69	86.807	83.783	88.774	97.377	52.643	91.391	51.597	46.042	11.123	37.378	58.302	34.76	19.549	35.232	43.39	78.134	46.898
21	112.655	79.728	71.72	78.325	71.911	55.845	89.113	82.2	76.646	51.186	100.272	98.483	80.726	78.399	84.503	81.259	61.169	97.244	53.044	91.401	51.253	47.594	12.455	39.242	55.517	36.546	21.049	37.3	43.551	78.937	45.915
22	119.784	79.846	70.647	76.795	71.396	55.557	92.59	83.049	76.655	50.202	99.894	106.491	86.949	78.414	82.884	79.831	46.098	97.023	54.506	90.027	51.947	48.006	13.454	40.537	52.555	37.658	21.652	37.399	44.597	76.584	44.935
23	119.697	77.784	71.992	77.605	70.934	55.067	92.007	85.266	77.604	47.115	99.28	111.601	91.875	76.627	83.214	77.603	44.084	96.643	55.724	88.563	51.926	46.76	15.26	39.754	49.375	38.092	22.603	37.99	43.226	79.385	44.441
24	120.428	75.093	73.791	80.856	70.205	56.158	88.808	82.206	76.227	44.894	96.998	115.197	93.228	77.822	81.692	76.822	44.783	95.846	56.965	90.978	52.639	48.079	16.731	39.581	46.624	38.662	22.614	40.367	42.551	80.847	43.562
25	118.833	75.247	72.699	78.769	69.638	58.339	89.562	83.419	75.327	43.057	95.343	112.374	93.172	75.686	81.112	77.408	45.162	94.536	57.808	91.925	52.867	49.475	18.01	39.733	43.838	39.092	20.899	40.99	42.168	82.372	43.833
26	116.44	76.798	72.44	76.661	69.367	58.538	88.583	85.478	74.24	43.583	93.587	96.31	92.199	73.229	80.869	77.373	45.944	93.578	59.017	93.339	53.322	52.229	19.194	38.987	41.203	40.435	20.997	42.426	42.159	81.483	43.975
27	117.215	77.835	74.262	81.792	67.89	57.878	89.003	86.109	73.942	43.871	93.771	90.344	92.163	74.003	79.693	78.729	47.488	93.847	58.352	93.205	54.003	53.176	20.339	41.279	41.176	40.546	21.54	41.625	42.035	80.833	44.23
28	116.521	76.754	72.321	81.222	67.309	57.853	87.152	87.493	74.658	43.99	94.963	82.353	90.712	72.862	81.038	79.541	48.851	94.868	58.555	91.415	52.201	54.717	21.711	40.065	41.862	38.452	19.913	43.296	42.763	82.24	44.935
29	114.601	75.416	73.228	79.304	67.304	57.6	86.992	87.785	76.829	41.518	93.116	80.278	90.174	69.075	81.466	79.606	48.328	96.431	59.411	92.181	52.16	54.46	23.087	41.42	40.841	39.14	20.018	43.967	44.568	83.875	45.803

## Sheet: Figure1C
Minutes	PBS			Cis24							Cis48						Cis72								Cis96
0	0	0	0	0	0	0	0	0	0	0	0	0	0	0	0	0	0	0	0	0	0	0	0	0	0	0	0	0	0
1	0	0	0	0	0	0	0	0	0	0	0	0	0	0	0	0	0	0	0	0	0	0	0	0	0.000678	0.000678	0.004	0	0
2	0	1.64	0	0	0	0	0	0	0	0	0	0.000678	0.002	0	0	0	0	0.003	2.123	0	0	0	0	0	0.006	0	0.012	0	0.000678
3	0.916	7.827	0	0	0	0	0	0	0	0	0	0.003	0.005	0	0	0	0	0.003	1.502	0	0	0	0	0	0.024	0	0.021	0.000678	0.000678
4	23.827	8.889	29.179	3.866	16.926	0	0	0	0	0	0.981	0.003	0.031	0	0	0	0	0.007	6.12	0	0	0	0	0	0.043	0.001	0.013	0	0
5	64.715	16.254	63.702	39.872	46.854	2.932	0	0	0	0	18.254	0.004	0.018	0	0	0	0	5.775	9.067	0	0	2.219	0	0	0.758	0.221	0.008	0	0.002
6	80.442	38.485	48.888	58.939	55.223	19.101	0	14.502	4.265	0	39.836	3.296	0.003	2.728	0	0	1.37	20.148	15.022	0	0	30.737	0	0	4.392	1.843	0.013	0	0
7	76.162	50.696	34.299	66.856	45.976	35.025	13.35	37.316	8.908	0	50.267	49.167	0.007	23.676	0	0	4.272	32.761	21.66	13.572	0	43.979	0	0	12.818	4.112	0.008	0	0
8	68.541	49.285	36.741	64.09	37.308	43.172	31.253	44.462	16.911	2.98	58.568	67.417	3.267	43.21	0	0	8.69	40.741	27.664	26.515	0	47.461	0	0	21.849	6.337	0.012	0.01	0.000678
9	55.661	40.66	39.844	51.935	29.974	45.173	36.372	45.21	27.838	7.419	58.358	70.763	18.601	52.924	0	4.994	10.35	44.338	28.11	31.025	0	47.51	0	0	26.99	8.309	0.015	0.608	0.644
10	44.396	33.236	37.342	35.276	29.309	44.06	33.835	44.372	31.059	7.55	53.812	68.842	34.25	55.446	0	12.761	11.967	43.307	28.98	33.255	0	47.542	0	0	29.81	10.511	0.009	0.913	1.811
11	42.161	31.388	35.59	23.935	31.024	40.469	33.206	44.224	32.807	5.809	48.001	65.142	45.688	53.408	0	20.874	13.98	40.38	31.562	32.237	0	46.903	0	7.793	31.244	13.248	0.005	1.489	3.631
12	44.971	31.729	37.068	21.15	31.467	36.346	34.424	43.914	33.724	7.246	45.627	62.427	48.53	50.87	0	27.334	15.069	36.893	31.218	31.02	0	45.308	0	14.781	29.127	14.295	0.006	2.608	5.994
13	50.395	33.178	38.419	25.328	31.055	32.507	36.23	42.799	34.521	7.221	47.268	58.956	48.9	45.966	0	32.306	15.458	35.181	31.863	29.904	0	44.419	0	27.657	26.702	13.763	0.011	3.655	9.105
14	52.202	33.468	38.928	30.929	30.417	29.73	35.233	42.336	37.874	7.928	47.637	53.368	48.716	41.389	0	35.576	16.077	35.22	30.198	30.121	0	44.111	0	29.846	25.188	12.853	0.026	4.517	11.761
15	54.274	32.055	38.799	35.447	30.082	28.092	35.161	42.464	40.087	7.833	48.221	44.026	43.361	36.036	0	37.978	16.225	36.017	29.852	30.25	0	42.934	1.81	28.33	26.021	12.643	0.709	5.492	13.973
16	52.074	32.272	38.986	36.703	30.662	28.406	32.972	42.717	40.386	6.084	49.13	36.116	41.429	33.514	0	38.396	16.088	36.99	28.614	28.708	0	43.769	3.068	27.481	27.682	12.621	1.397	6.3	14.989
17	50.833	32.928	38.95	33.735	32.097	29.205	31.38	43.534	36.464	9.584	48.857	30.528	37.701	32.646	0	39.085	17.349	38.63	28.404	29.483	0	43.945	7.338	28.353	29.391	11.806	2.441	7.576	15.611
18	49.476	33.759	39.253	32.086	31.74	29.993	30.239	44.069	36.041	8.244	48.629	28.109	35.726	34.286	0	38.319	17.499	38.312	28.477	30.845	0	44.459	6.548	27.6	29.785	11.489	4.194	8.953	15.927
19	49.085	33.986	39.709	33.327	31.272	30.075	29.931	43.874	38.756	11.084	49.13	27.951	33.739	34.477	0	38.269	17.669	38.209	28.985	31.172	0	42.655	6.152	26.668	28.726	12.051	5.404	10.306	16.536
20	52.172	32.595	40.042	34.621	31.603	30.103	29.602	43.441	39.889	12.073	48.286	28.385	32.277	35.554	5.172	36.818	18.321	37.91	29.02	32.033	0	43.751	5.818	27.096	28.512	12.093	6.054	11.504	16.292
21	53.072	31.672	39.98	36.5	30.225	30.164	29.852	43.323	40.81	13.15	48.178	30.95	31.866	34.497	0.552	36.462	18.782	37.555	28.224	33.016	0	42.956	7.027	24.957	28.084	12.899	6.566	12.782	15.868
22	58.494	31.624	39.934	38.37	30.585	30.1	29.289	42.686	42.218	15.199	48.235	34.469	30.741	33.693	8.464	35.978	19.411	36.98	28.429	33.088	0	41.482	8.097	25.162	28.181	13.391	6.852	13.145	16.015
23	58.314	30.704	39.536	37.751	31.772	30.448	28.499	42.012	43.444	14.363	48.623	37.302	29.819	33.811	1.44	34.963	19.822	36.382	27.901	31.542	0	39.354	6.792	23.068	29.42	13.588	7.134	13.464	15.463
24	58.931	29.43	39.766	35.075	30.321	29.863	27.895	41.181	44.113	16.872	48.107	38.011	30.018	32.831	8.796	34.076	20.305	37.488	27.227	32.657	0	36.809	7.538	22.427	27.228	14.005	7.08	14.304	15.112
25	58.005	29.112	40.064	35.374	30.833	29.437	26.557	39.719	43.755	19.797	48.45	38.15	29.529	32.395	6.329	34.88	20.529	38.148	27.49	31.973	0	34.304	5.886	20.742	27.749	14.379	6.53	14.593	14.732
26	56.08	29.934	39.542	35.267	31.846	28.857	27.144	40.019	41.178	21.879	47.877	37.459	29.156	32.132	9.736	35.441	21.227	38.936	27.988	32.919	0	34.489	6.934	18.208	28.967	14.757	6.495	15.154	14.777
27	56.753	30.586	40.032	36.233	32.22	28.611	26.764	40.311	40.076	22.501	48.233	37.484	28.836	31.679	9.293	35.881	20.964	38.984	27.382	31.681	0	36.523	7.292	18.517	28.821	14.868	6.651	15.111	14.729
28	56.333	29.685	39.282	35.119	32.994	28.975	26.391	40.85	37.897	22.698	48.485	36.59	27.562	32.057	9.44	36.432	21.471	38.117	24.918	31.456	0	37.922	8.679	20.312	28.825	14.173	6.094	15.902	14.966
29	55.143	29.14	39.587	35.006	33.085	29.87	24.075	41.359	37.331	23.267	48.159	36.342	27.048	32.463	15.097	36.183	21.514	38.441	25.105	29.923	0.614	38.607	8.298	19.64	28.535	14.405	5.948	15.936	15.508

## Sheet: Figure1D
PBS	Cis24	Cis48	Cis72	Cis96
7	13	16	12	29
7	9	8	27	21
7	7	10	24	27
8	6	8	18	24
6	12	9	29	29
7	9	13	13	22
6		10

## Sheet: Figure1E
PBS	Cis24	Cis48	Cis72	Cis96
35.147	24.075	15.097	25.105	0.614
42.092	37.331	36.183	29.923	19.379
41.488	23.267	4.435	8.298	14.405
31.543	35.006	36.342	19.64	5.948
55.143	33.085	27.048	21.514	15.936
48.64	29.87	32.463	13.323	15.508
39.249		32.254

## Sheet: Figure1F
PBS	Cis24	Cis48	Cis72	Cis96
23.8803	21.2709	34.3697	30.7105	208.008
22.3252	17.7362	26.2226	133.586	366.107
21.7756	20.4885	45.4222	68.4098	333.51
26.0379	21.5005	19.934	79.7577	58.0898
25.7152	34.3697	26.871	192.166	348.43

## Sheet: Figure1G
PBS	Cis24	Cis48	Cis72	Cis96
0.38	0.44	0.72	0.82	1.86
0.59	0.3	0.84	0.89	1.41
0.35	0.47	0.78	0.8	1.41
0.35	0.61	0.48	1.14	0.93
0.66	0.58	0.45	0.94	2.04

## Sheet: Figure2C
PBS	Cis24	Cis48	Cis72	Cis96
525.736	430.584	412.977	98.6615	110.052
641.829	404.498	314.04	82.0311	87.5766
571.314	472.063	477.624	178.811	70.7388
637.785	449.163	344.486	240.127	102.446
580.499	442.386	379.404	241.228	68.0499

## Sheet: Figure2D
PBS	Cis24	Cis48	Cis72	Cis96
0.1	0.2	0.167	0.167	0.2
0.1	0.2	0.167	0.167	0.233
0.133	0.233	0.167	0.233	0.2
0.133	0.267	0.167	0.167	0.2
0.133	0.233	0.167	0.167	0.2

## Sheet: Figure2E
PBS	Cis24	Cis48	Cis72	Cis96
88.9349	88.5466	75.3663	19.9125	25.9659
100.037	87.3788	75.3663	19.1406	12.479
87.8525	113.96	57.3149	34.0193	19.1734
83.3342	113.055	79.877	43.6689	21.8276
97.5802	103.689	54.9352	51.1714	25.0317

## Sheet: Figure3B
Seconds	PBS																						Cis24																					Cis48
0	0	0	0	0	0	0	0	0	0	0	0	0	0	0	0	0	0	0	0	0	0	0	0	0	0	0	0	0	0	0	0	0	0	0	0	0	0	0	0	0	0	0	0	0	0	0	0	0	0
1	11.7868	9.91842	9.67632	14.0079	15.8553	9.72632	8.15263	10.7947	9.22632	7.84474	10.5053	9.68421	6.84474	7.58947	7.81053	4.8579	8.11053	9.46053	13.2763	14.3868	9.40789	14.5237	10.8368	10.721	9.05	12.4474	12.3789	14.0263	11.7605	11.4553	5.13158	5.4	5.10263	6.96053	3.66316	3.71579	3.45263	1.48947	1.82368	3.44211	10.7158	9.81842	7.21579	3.69737	3.29474	4.42632	6.50526	7.93947	4.5079
2	20.7737	17.5605	19.4632	23.8789	26.0895	17.35	15.9474	14.7684	18.0763	18.1868	17	17.5974	14.8921	15.4342	17.1	9.6921	15.7737	16.2868	23.9763	24.0053	16.8711	24.5421	20.1421	17.0289	16.9553	21.2947	22.2395	24.9395	19.9026	19.8868	8.32632	9.58421	9.44474	10.9421	5.47895	6.13421	8.01842	4.10526	4.27895	6.46316	18.8974	17.2342	12.3184	7.51316	3.93684	8.03947	13.3737	12.5553	8.25263
3	29.4474	24.6289	26.5579	29.6816	33.9632	23.8368	22.9053	20.1632	23.0947	24.5	24.1132	22.5605	20.8395	21.4526	24.1947	16.4053	22.6263	22.9316	32.1658	30.2395	24.3658	33.7	28.1316	26.5237	22.85	30.4579	29.7789	32.3658	26.8921	27.4263	10.3632	13.6421	13.1842	16.9316	6.70263	9.72368	12.2763	7.16579	6.39474	8.01579	24.6263	23.4421	19.6447	11.2947	5.37895	10.9079	16.5921	15.779	10.5579
4	36.6263	30.0842	34.7158	36.2658	41.321	27.0526	29.6737	25.771	27.9895	29.6447	28.6184	26.8079	26.8184	26.3711	30.0026	20.4711	26.5289	29.65	38.4579	35.971	31.1447	41.6895	37.4553	34.9263	28.3289	36.2632	36.1868	38.3184	33.55	33.8342	12.7263	17.979	15.7447	22.65	9.69474	11.7763	15.5526	10.5737	9.78158	8.87632	29.8474	28.9237	24.9579	16.1158	7.67368	12.5184	19.1816	18.5895	16.2947
5	41.9053	35.3368	39.3079	42.0763	47.1711	30.6263	34.8947	31.1974	34.1079	35.8	33.8816	31.6289	31.7053	30.3342	34.3947	26.6947	29.7368	35.2053	44.1079	41.25	36.7395	46.3316	43.2605	39.8184	34.679	41.3868	41.5342	42.9895	39.571	39.3316	15.0026	22.3474	17.9974	28.3289	12.8842	14.0421	17.2684	12.9921	11.3868	11.6421	32.971	33.2895	27.4684	17.5289	10.3447	14.5211	21.3658	21.2605	22.8447
6	45.5395	39.8474	43.5789	47.7053	51.8947	32.6447	38.8526	34.5	37.5447	40.4763	38.0579	34.6632	35.4921	33.5211	38.0816	32.721	33.5368	39.4921	49.971	45.2974	40.4921	50.621	47.2605	43.4474	37.8158	44.8658	46.7684	46.721	43.0026	43.5605	17.6	24.1526	21.0316	31.1342	14.7711	15.4605	18.1711	14.2447	12.3737	13.9868	36.8026	36.5763	30.8605	19.6763	12.2895	16.8316	22.821	23.7921	25.9658
7	49.5211	44.1079	47.4132	51.7526	54.8184	35.2026	42.0342	37.5105	40.2868	44.7184	42.0316	38.3553	38.5184	37.2842	40.0605	36.071	38.0763	45.2605	54.6947	49.4237	44.0605	56.6684	51.0947	47.1974	44.3342	47.9921	50.8921	50.0105	47.0974	47.3684	18.7579	26.7789	24.3447	35.9184	16.6158	16.4447	20.5921	15.4237	14.3395	15.9184	40.7342	39.7895	35.9263	23.2026	15.3316	19.9632	24.1289	26.8816	30.9211
8	51.9395	47.0816	50.3237	55.8158	58.3053	37.4447	45.8526	41.2447	43.0105	47.5658	44.2579	40.8737	42.1474	40.1474	42.8526	40.4395	40.779	48.3947	58.2447	54.6026	47.6105	60.9316	54.0368	50.2605	48.5184	51.3947	55.5026	52.8421	50.9763	50.2026	21.3421	28.8526	26.6105	38.3316	18.1526	18.4105	21.3684	17.5868	16.2605	19.2947	44.7026	42.3237	39.1368	25.6526	18.3132	23.9605	25.6921	29.3895	34.9342
9	55.6105	51.2947	54.4447	58.7632	60.6605	39.7395	47.9079	42.3342	45.3684	50.55	46.3684	43.2105	45.2368	42.6553	45.6105	44.9184	43.8079	50.8289	61.6184	58.9842	50.7132	64.8526	57.4526	52.679	49.9947	54.8553	59.05	55.5737	53.721	52.3947	22.3842	31.1842	28.0842	41.0816	19.6395	19.4632	22.821	21.1684	17.1658	20.6395	49.0868	45.5658	42.8132	27.2974	20.0053	26.5342	27.2132	30.8053	37.1474
10	58.5658	53.629	57.1684	62.2711	64.2737	42.0526	50.6263	44.9895	47.4395	52.7605	48.5842	46.4895	47.8421	44.8105	47.3632	46.6263	47.879	54.4605	64.2105	61.8184	53.4237	67.5526	60.7237	54.1474	52.7816	57.7737	62.0158	57.5368	56.1263	54.2895	24.1263	34.2711	29.7474	44.1947	20.8947	20.4079	24.8184	23.0605	18.6947	21.5605	52.2158	47.3737	45.4842	29.0105	23.4816	27.7579	28.2947	34.4079	39.3395
11	60.6658	56.3553	61.029	65.5526	66.4974	43.4184	53.7237	46.3947	48.9763	54.8579	50.7868	48.6	49.9895	46.0447	50.7132	48.0342	50.95	57.1711	66.8816	64.371	55.8526	69.9395	63.25	55.5105	56.279	59.7	64.6921	59.5789	58.2921	57.0974	27.2816	36.1579	32.0763	48.7895	22.9658	21.0789	25.4974	24.8632	20.2974	22.9342	54.8684	49.6158	46.8895	30.7	26.7553	29.5447	29	35.9895	40.3316
12	62.7579	58.8	63.2816	67.3316	68.2974	44.5158	56.9447	48.1947	50.6	56.3553	54.4026	51.3237	52.6421	48.4132	52.8947	50.0868	53.9105	59.2816	68.6053	66.1921	58.3053	72.0447	65.2211	57.5237	58.7526	61.0579	67.6158	62.1132	60.5395	59.0974	29.4553	37.6132	34.3	51.0237	24.1368	21.7447	26.8474	26.0632	21.4053	24.3632	57.05	51.879	48.4605	32.0263	28.1342	32.0316	30.429	38.4053	41.4579
13	64.579	61.821	65.6026	68.8395	70.0211	45.7263	59.7737	49.2368	51.7368	58.2	56.0211	53.0737	55.0395	49.8237	54.7658	51.5789	56.2658	60.7632	71.2921	69.121	60.7026	74.4658	66.95	58.6079	60.5053	62.621	70.9421	63.6421	62.3447	60.621	31.5316	40.1842	35.8263	53.0895	26.2553	23.3553	27.8053	26.5132	22.2789	25.8184	58.8921	53.6105	49.7184	32.6395	29.4316	34.8421	32.5342	41.6632	43.2868
14	67.0026	63.9947	67.0947	70.2868	71.7	46.35	61.9816	50.5868	53.7	59.5579	57.8737	55.4026	57.8105	50.7342	56.8579	54.35	58.9237	62.3053	72.4632	71.1158	62.9237	77.7395	69.9053	59.7947	62.2842	64.421	72.8105	64.8579	64.4132	62.1026	33.2684	41.6947	36.7342	55.5447	27.2158	24.6421	28.7974	27.3526	23.0237	27.6316	60.6395	55.1474	53.2868	34.2447	30.2816	36.7737	33.5316	43.5658	44.2342
15	68.9842	65.9	68.0605	71.3132	72.8342	47.2079	63.4105	52.3316	55.1316	61.1868	59.6526	57.3658	59.5237	52.0026	58.2974	57.8974	60.2921	64.7	73.6526	72.9316	64.5474	79.95	71.579	60.8474	63.2526	65.7737	74.2579	66.1737	65.8184	63.1184	34.3184	42.8842	37.629	56.9	28.2105	27.2342	29.8711	28.6053	24.1421	28.4816	62.9263	56.6237	54.4474	36.3316	30.4421	38.0842	34.4079	46.2579	44.8395
16	70.8763	67.3737	69.0132	72.7632	74.4421	47.5421	65.1421	53.6079	56.7711	62.0842	61.1395	59.25	60.5184	53.1711	60.3263	60.1105	62.0921	66.7711	75.0105	75.1053	66.629	82	72.9632	61.7105	64.7789	66.6368	75.8026	67.0211	67.7447	64.4237	36.7711	44.9026	38.5316	58.629	29.4211	28.4263	31.4632	30.1684	26.9342	30.8737	64.3579	58.4158	55.3868	38.5868	31.4342	39.1447	35.7368	48.9579	45.8474
17	72.5816	68.3974	69.9947	74.4	76.0842	48.3316	66.5395	55.1737	57.5947	64.0289	61.7158	61.3658	61.621	53.7079	61.5158	62.2684	63.1553	68.1684	76.0079	75.9395	67.8105	83.7184	73.5974	63.2763	65.7579	68.1026	77.55	68.5289	68.7368	65.6342	37.8421	47.0079	39.7816	59.5316	29.8342	30.6158	31.7816	31.5816	28.9395	32.8342	65.2342	59.6842	56.5895	41.7	33.1184	40.7553	36.5737	51.129	47.9553
18	74.1632	69.6026	71.2158	76.2211	77.65	48.9579	68.3605	56.7316	58.721	65.5947	62.7605	62.2184	62.7895	54.1316	62.6263	65.2684	64.15	69.9658	77.621	77.5368	68.9079	84.9263	75.1237	64.8658	66.8974	68.9711	78.871	69.6368	69.9263	67.1605	38.5737	49.2316	41.5079	61.5053	30.0789	31.5132	33.0316	33.4553	31.4053	34.8474	66.9	61.1763	57.9026	43.5026	34.179	42.4053	37.3079	53.2816	49.7737
19	75.2316	70.9816	72.2526	77.2474	78.9474	49.3	69.2184	57.9026	59.6263	67.5132	64.8158	63.4316	64.1684	54.8763	64.0868	66.629	65.121	71.8263	78.4184	78.821	70.0368	86.3079	75.6868	66.1395	68.5684	69.7711	79.65	70.8816	71.2737	68.5421	39.9684	51.0158	42.75	63.4579	30.5816	33.121	34.321	34.0842	32.879	35.2053	68	61.9763	59.2053	44.6868	34.6079	43.0447	38.1421	55.0842	50.8947
20	76.4158	71.9158	73.25	78.7579	79.8	49.8842	70.929	59.2447	61.2	69.1526	66.5421	64.3237	64.9026	55.5237	65.421	67.6263	66.1105	73.1395	80.0184	79.8553	70.9553	87.5526	76.5921	66.9632	70.429	71.1474	81.1868	71.6184	72.4632	69.571	40.8053	52.6632	44.3421	64.5368	31.0842	34.6605	35.529	34.8263	34.5447	35.8474	69.5053	63.279	60.3553	45.929	35.321	44.1421	38.821	56.8026	52.3184
21	77.95	73.0211	74.0868	80.1105	80.7921	50.2316	72.2395	60.2632	62.0789	69.8368	67.571	65.4579	65.7895	57.4158	66.4026	68.7289	67.5	74.929	81.3553	80.8526	71.7184	88.9263	77.4	67.9974	71.8079	72.1	82.5132	72.3105	73.321	70.8316	41.8	54.3053	45.6263	65.0026	32.0263	36.2711	36.1263	36.7132	35.5263	36.4395	70.7895	64.4342	62.0895	46.9	36.121	45.2368	39.2816	58.5184	53.9447
22	79.2184	74.4184	74.7342	81.4789	82.1921	50.6079	73.4789	61.6342	62.7816	70.6395	68.9579	66.5921	66.4237	58.5921	67.1816	70.0763	69.0474	76.071	82.8237	81.7079	72.8026	90.2053	78.5947	68.679	73.3579	72.9342	83.6447	73.4395	74.3316	71.8	42.8263	55.5789	46.8421	66.0684	32.5316	36.9526	36.7421	38.2158	36.221	37.2605	72.0132	65.7105	63.3632	47.5184	37.1763	45.8526	39.629	59.8342	55.3263
23	80.1947	75.2868	75.7605	82.2711	83.1	50.8921	74.2553	62.5842	63.9079	71.7342	70.7132	68.0421	67.2263	59.1632	68.4105	71.0447	70.3079	77.5132	83.7553	82.5	73.2737	91.6368	79.2553	69.4632	74.2211	73.7553	84.8079	74.3737	74.9105	73.2895	44.0763	57.2237	48.1737	67.3158	33.1526	37.7	38.6658	39.1421	36.7026	38.5368	72.7079	67.1368	65.1079	48.3026	38.6237	46.2921	40.1737	61.1816	56.7816
24	81.2974	76.1868	76.6816	83.1816	83.7605	51.1026	75.4395	63.1868	65.1868	72.8316	71.2868	69.0421	67.9658	59.8342	68.8974	72.0105	71.6632	78.65	84.7711	83.4684	74.421	92.3237	80.1158	71.0316	75.1105	74.4605	85.821	75.8263	75.8579	74.579	44.9789	58.1237	48.6921	68.8079	33.3605	39.4789	40.0605	39.8605	37.9684	39.9211	73.8263	67.629	66.4737	48.871	39.6921	47.0632	40.4342	62.2737	58.5211
25	82.1632	77.2474	78.0842	84.5368	84.5474	51.3474	77.0053	64.1553	66.4711	73.8842	72.1079	69.5421	68.6132	60.4237	69.9789	73.0263	72.6553	79.3526	85.7263	84.1263	75.121	93.2342	80.6474	72.0447	76.5211	75.0526	86.6553	76.871	76.7	75.5895	46.05	58.9447	49.3632	69.9237	33.7079	41.2526	40.8368	40.6026	38.3684	40.45	75.0211	68.371	67.3526	50.0868	40.3658	47.3868	40.6947	63.3737	59.5763
26	83.3053	78.1842	78.9342	85.2184	85.1605	51.6368	78.6105	64.829	67.2368	74.9105	72.7132	69.8632	69.7605	60.9158	70.5105	73.8579	73.3184	80.179	87.1237	84.6553	75.7447	94.0526	81.6342	72.7053	77.3974	75.4684	87.3184	77.6158	77.7289	76.1132	47.1263	60.3053	50.0158	71.0211	34.1579	42.0421	41.8684	41.8132	39.2921	41.1263	75.6	69.0158	68.9789	50.7237	40.8842	48.7342	41.3553	63.7658	60.779
27	84.129	79.3605	79.7763	86.0895	85.629	51.9395	79.3816	66.2921	68.1026	75.8079	73.3763	70.6263	70.4711	61.2079	70.7711	75.0184	74.0632	80.5842	88.1053	85.5184	76.2763	94.9184	82.421	73.3658	77.8579	76.2158	88.2605	78.35	78.5763	76.9237	47.6526	61.1553	50.7474	72.2053	34.9632	42.8289	43.1842	44.0579	40.7158	41.5105	76.4132	69.7921	69.8895	51.7895	41.5132	48.9632	41.929	64.2816	61.3053
28	84.8579	80.1368	80.3158	86.8342	86.3237	52.1316	80.079	67.1132	69.0053	76.3579	74.0026	71.3842	72.1421	61.6711	71.3026	75.2184	74.6579	81.1474	89.1395	86.4868	77.6263	95.7737	83.1395	74.1368	78.2289	76.8342	88.8079	79.1368	79.0921	77.6474	48.9184	61.471	51.9526	73.3237	35.8395	43.2605	43.7868	45.1632	43.071	42.05	77.371	71.079	71.1763	52.5816	41.7921	49.1947	42.6553	65.2553	61.8395
29	85.5289	80.8526	80.9737	87.4447	87.2921	52.5184	80.429	67.9237	69.4447	77.2474	74.7711	72.3842	73.3263	62.4342	71.9947	75.9868	75.2211	81.8447	89.9395	87.179	78.379	96.8684	83.6842	74.7579	78.9342	77.6842	89.6237	79.8816	79.7711	78.1895	49.5842	62.3079	52.6553	74.121	36.55	44.2947	44.0658	45.5816	43.8	42.6632	78.3447	71.7395	72.5447	53.0105	42.4368	49.4684	42.8842	66.629	62.571
30	86.1105	82.2105	81.7763	88.1605	87.8	53.0868	81.1132	68.5368	70.079	77.9816	76.0211	73.0632	73.7132	63.8026	72.9316	76.4789	76.1053	82.571	90.8105	88.0395	79.0737	97.6395	84.4553	75.2842	80.5974	78.35	90.5368	80.6237	80.4158	78.6895	50.0474	63.0842	53.4737	75.4947	36.7447	44.7632	44.4553	46.4421	44.3289	43.1868	79.0316	72.2342	73.5684	53.25	43.3289	49.9026	43.1368	68.5237	63.4737
[truncated: 43 more columns]

[truncated: 21 more sheets: Figure3C, Figure3D, Figure4B, Figure4C, Figure4E, Figure4G, Figure4H, Figure4I, Figure4J, Figure5B, Figure5C, Figure5D, Figure5F, Figure5G, Figure5H, Figure5I, Figure5J, FigureS3B, FigureS4B, FigureS5A …]
